# Supplementary material for: Lytic transglycosylases mitigate periplasmic crowding by degrading soluble cell wall turnover products
Source: eLife. 2022 Jan 24;11:e73178. doi: 10.7554/eLife.73178 (PMC8820737; doi:10.7554/eLife.73178)
Supplement: Figure 1—source data 1. [file elife-73178-fig1-data1.zip]

Archive with 6 entries (6 files):
- mCherry blot raw file.zip
- __MACOSX/._mCherry blot raw file.zip
- RpoA blot raw file.zip
- __MACOSX/._RpoA blot raw file.zip
- UncroppedWesterns.pdf
- __MACOSX/._UncroppedWesterns.pdf
